# Supplementary material for: Physicochemical Properties and Whey Proteomes of Camel Milk Powders Produced by Different Concentration and Dehydration Processes
Source: Foods. 2022 Mar 1;11(5):727. doi: 10.3390/foods11050727 (PMC8909633; doi:10.3390/foods11050727)
Supplement: Supplementary file 1 [file foods-11-00727-s001.zip]

Archive with 1 entries (1 files):
- foods-1593985-supplementary.pdf
